# Supplementary material for: Impact of FLT3-ITD Insertion Length on Outcomes in Acute Myeloid Leukemia: A Propensity Score-Adjusted Cohort Study
Source: Biology (Basel). 2022 Jun 15;11(6):916. doi: 10.3390/biology11060916 (PMC9219926; doi:10.3390/biology11060916)
Supplement: Supplementary file 1 [file biology-11-00916-s001.zip]

Archive with 1 entries (1 files):
- biology-1677146-supplementary.pdf
